# Supplementary material for: Serum metabolites associated with wholegrain consumption using nontargeted metabolic profiling: a discovery and reproducibility study
Source: Eur J Nutr. 2022 Oct 6;62(2):713–26. doi: 10.1007/s00394-022-03010-x (PMC9941277; doi:10.1007/s00394-022-03010-x)
Supplement: Supplementary file 1 — Supplementary file1 (XLSX 89 KB) [file 394_2022_3010_MOESM1_ESM.xlsx]

## Sheet: SuppTab1_DC
Supplementary Table 1 List of metabolites associated with wholegrain intake in the discovery cohort (DC)1
						ID				Spearman correlation		Partial Spearman correlation		Unadjusted linear model		Adjusted linear model
Column2	ESI	RT (mins)	m/z	Adduct type	Metabolite name3	Level4	Ref/comments	MS2 (relative intensity)	Group5	est	FDR	est	FDR	est	FDR	est	FDR
RP	+	5.948	190.086	[M+H]+	3-Indolepropionic acid	I	in-house library, doi: 10.1038/srep46337 (2017)	130.066 (100), 172.077 (21), 190.085 (18), 55.019 (9), 141 (5), 131.069 (4)	M	0.296041	3.62437e-06	0.266078	0.000166155
RP	-	1.262	188.003	[M-H]-	Aminophenol sulfate	II	Keski-Rahkonen et al 2019, doi: 10.1093/ajcn/nqy394	141.869 (100), 159.879 (31), 100.954 (24), 79.958 (25), 108.046 (19),188.003 (17), 188.003 (17), 132.918 (12)		0.416199	4.84716e-13	0.340524	1.23e-07	0.00550766	3.23282e-14	0.00523549	1.15569e-09
RP	-	11.305	551.359	[M-H]-	AR C19:0-glucuronide	II	Keski-Rahkonen et al 2019,RT ref = 10.83	113.025 (100), 85.03 (66), 375.328 (61), 59.013 (26), 99.009 (24), 75.009 (22), 175.026 (20), 71.014 (16), 95.014 (16)	A	0.349047	6.31268e-09	0.282921	4.3e-05	0.00485092	3.77886e-11	0.0048815	2.62593e-08
RP	-	11.017	549.343	[M-H]-	AR C19:1-glucuronide	II	Keski-Rahkonen et al 2019, RT ref = 10.65	113.025 (100), 85.03 (53), 373.313 (45), 99.009 (25), 175.026 (24), 75.009 (23), 59.013 (19), 87.009 (17), 71.014 (14)	A	0.395882	9.09382e-12	0.312537	2.41e-06	0.00480587	4.90187e-11	0.00450676	4.87831e-08
RP	-	11.393	577.376	[M-H]-	AR C21:1-glucuronide	II	Keski-Rahkonen et al 2019, Rt ref = 10.88	113.025 (100), 85.03 (50), 401.343 (47), 175.025 (20), 75.009 (20), 99.009 (18), 95.014 (17), 59.014 (16)	A	0.313748	5.82253e-07	0.286227	3.44e-05	0.00388932	1.77907e-07	0.00424444	1.16391e-06
RP	-	11.745	605.407	[M-H]-	AR C23:1-glucuronide	II	Zimmermann et al 2017	113.025 (100), 163.077 (88), 85.03 (54), 75.009 (36), 605.406 (32), 59.014 (29), 99.009 (25), 175.025 (22), 71.014 (20)	A	0.229679	0.00138562	0.273336	9.3e-05
RP	-	9.14	267.197	[M-H]-	C16H28O3 RPneg_267.197@9.14	IV		267.197 (100), 167.109 (66), 249.186 (47), 130.945 (18), 115.922 (14), 91.783 (9), 266.988 (9), 59.014 (8), 172.932 (7)		0.146896	0.0892118	0.254314	0.000344486
RP	+	6.732	181.122	[M+H]+	Dihydroactinidiolide	II	Metlin	181.123 (100), 84.96 (37), 121.008 (18), 139.019 (17), 123.081 (14), 135.117 (13)		0.213165	0.00337321	0.125903	0.138625
RP	-	4.821	195.067	[M-H]-	Dihydroferulic acid isomer C10H12O4 RPneg_195.067@4.82	III		130.993 (100), 195.067 (21), 149.061 (20), 135.046 (19), 92.93 (18), 151.077 (16), 91.785 (12), 154.993 (11)		0.232915	0.0011002	0.171083	0.037716
RP	-	3.342	153.02	[M-H]-	Dihydroxybenzoic acid (DHBA)	II	Metlin	153.02 (100), 109.03 (96), 135.01 (31), 65.04 (6)	M	0.293661	4.59902e-06	0.225946	0.00226766
RP	+	6.845	191.07	[M+H-H2O]	Dimethoxyphenylpropenoic acid	II	HMDB0034315	191.071 (100), 145.101 (37), 131.086 (30), 191.107 (29), 163.076 (26), 142.004 (25), 191.091 (22), 148.052 (19)		0.335579	3.77505e-08	0.315386	1.84e-06	0.00467681	1.48012e-10	0.00487332	2.65218e-08
RP	-	6.504	511.255	[M-H]-	Eicosanoid glucuronide RPneg_511.255@6.50	III		335.223 (100), 113.025 (52), 85.03 (30), 175.025 (14), 59.013 (10), 71.014 (7), 95.014 (6), 103.004 (6), 511.252 (5)		0.32803	9.8316e-08	0.255776	0.000308745	0.00275488	0.000209642	0.00278061	0.00206293
HILIC	+	5.802	261.145	[M+H]+	Gamma-Glu-Leu	II	Metlin	(+): 132.102 (100), 86.097 (97), 261.145 (42), 84.045 (32), 244.118 (19), 198.113 (18), 130.051 (17); (-): 128.036 (100), 130.088 (67), 99.927 (24), 197.13 (22), 97.932 (17), 241.12 (12), 203.867 (11), 259.13 (10), 174.999 (9)		0.245764	0.00041277	0.161466	0.0551535
RP	+	1.772	247.128	[M+H]+	Gamma-Glu-Val isomer 1	II	MoNA	118.087 (100), 72.082 (90), 247.129 (41), 84.045 (36), 184.097 (30), 130.05 (21), 230.103 (20), 247.207 (5), 156.102 (4)		0.212664	0.0034553	0.126907	0.134912
RP	+	2.101	247.128	[M+H]+	Gamma-Glu-Val isomer 2	II	MoNA	118.087 (100), 72.082 (96), 247.129 (40), 84.045 (35), 184.097 (29), 230.102 (23), 130.05 (19), 247.207 (6)		0.217489	0.00255272	0.128985	0.128872
HILIC	+	6.149	147.076	[M+H]+	Glutamine	I	in-house library	123.965 (100), 130.05 (29), 146.981 (28), 105.954 (20), 84.045 (19), 64.928 (12), 147.077 (4), 133.96 (3)		0.23801	0.000771314	0.120454	0.158856
HILIC	-	3.62	162.078	[M-H]-	HILICneg_162.078@3.62	IV		N/A		0.209379	0.00424517	0.188142	0.0179069
HILIC	-	1.294	177.077	unknown	HILICneg_177.077@1.29	IV		59.014 (100), 92.996 (70), 73.029 (55), 57.975 (38), 177.903 (37), 113.003 (37), 176.876 (31), 177.078 (17), 71.014 (14)		0.396178	9.09382e-12	0.353184	6.15e-08	0.00480089	4.90187e-11	0.00457122	7.78359e-08
HILIC	+	5.111	155.082	[M+H]+	HILICpos_155.082@5.11	IV		155.082 (100), 155.154 (15), 109.076 (4), 95.086 (4), 73.076 (4), 110.084 (3), 109.102 (3)		-0.109353	0.287261	-0.0849659	0.31532	-0.0017348	0.0190694	-0.00134392	0.129154
HILIC	+	2.16	156.102	[M+H]+	HILICpos_156.102@2.16	IV		156.102 (100), 111.092 (7), 113.107 (5), 156.112 (4), 58.066 (3), 156.138 (3), 157.105 (3)		0.212291	0.00353392	0.251709	0.000390138
HILIC	+	7.022	255.064	unknown	HILICpos_255.065@7.02	IV		N/A		0.211454	0.00372532	0.105591	0.215895
HILIC	+	6.125	291.093	unknown	HILICpos_291.093@6.13	IV		N/A		0.255865	0.000156545	0.164343	0.0490413	0.00254014	0.000642258	0.00163595	0.0675761
HILIC	+	6.348	311.124	unknown	HILICpos_311.124@6.35	IV		N/A		0.224568	0.00175191	0.183543	0.0227809	0.00242941	0.00113096	0.0021757	0.0138824
HILIC	+	4.731	614.331	unknown	HILICpos_614.331@4.73	IV		N/A		0.0742253	0.546435	0.224165	0.00252769
HILIC	+	2.484	660.373	unknown	HILICpos_660.373@2.48	IV		N/A		0.291264	5.97807e-06	0.197749	0.0105814	0.00340822	4.54965e-06	0.00293521	0.000935513
HILIC	+	2.072	675.386	unknown	HILICpos_675.386@2.07	IV		N/A		0.268238	4.76153e-05	0.165972	0.0464089	0.00314757	2.22393e-05	0.00234548	0.00647694
HILIC	+	4.213	148.097	[M+H]+	Hydroxyisoleucine	II	Metlin	102.055 (100), 102.092 (100), 58.066 (87), 123.965 (49), 74.06 (42), 124.968 (38), 148.097 (35)		0.230796	0.00130418	0.236166	0.00120832	0.00317535	1.87865e-05	0.00378062	1.2059e-05
RP	-	8.871	656.343	[M-H]-	Lipid RPneg_656.343@8.87	IV		656.344 (100), 113.025 (67), 108.046 (61), 480.311 (51), 85.03 (24),175.025 (19), 175.025 (19), 112.986 (14)		0.306452	1.2892e-06	0.175991	0.0310118	0.00304318	4.12437e-05	0.00190221	0.0305067
RP	-	8.415	674.354	[M-H]-	Lipid RPneg_674.354@8.42	IV		674.355 (100), 108.047 (66), 113.025 (63), 498.325 (46), 85.03 (22),99.01 (13), 99.01 (13), 71.015 (13)		0.224438	0.00175191	0.153444	0.0722802
RP	+	11.045	538.387	[M+H]+	LPC(19:0)	II	LipidMaps	(+): 184.074 (100), 104.107 (98), 538.386 (25), 86.097 (19), 60.081 (7),125 (6), 125 (6), 520.375 (6); (-): 297.28 (100), 522.357 (39), 224.07 (13), 112.987 (5), 218.225 (5),58.378 (4), 58.378 (4), 252.063 (4)		0.246742	0.000379111	0.18002	0.0263535
RP	+	11.626	580.433	[M+H]+	LPC(22:0)	II		184.074 (100), 104.108 (70), 580.435 (26), 86.098 (20), 155.011 (9), 125.001 (8), 562.422 (7), 60.082 (4), 81.071 (4)		0.230053	0.00137284	0.217196	0.00375923
RP	-	1.054	188.003	[M-H]-	Matching m/z as aminophenol sulfate	IV	Keski-Rahkonen et al 2019, doi: 10.1093/ajcn/nqy394	N/A		0.411352	9.41807e-13	0.33715	1.68e-07	0.00555496	2.32216e-14	0.00526273	1.09134e-09
RP	+	2.758	146.118	[M+H]+	Matching m/z as butyrobetaine	IV	Chary et al 2012, doi: 10.1002/jms.2029	N/A	B	0.237025	0.000823812	0.272089	0.000102755
RP	-	4.563	167.035	[M-H]-	Matching m/z as dihydroxyphenylacetic acid (DOPAC) 1	IV		N/A	M	0.331253	6.59038e-08	0.252859	0.000359495	0.00416999	1.72358e-08	0.00372237	1.91049e-05
RP	-	5.559	167.036	[M-H]-	Matching m/z as dihydroxyphenylacetic acid (DOPAC) 2	IV		N/A	M	0.223219	0.00189122	0.197965	0.0105517
RP	-	5.935	186.056	[M-H]-	Matching m/z as indoleacrylic acid	III		N/A	M	0.281778	1.34352e-05	0.237921	0.0010501	0.00265841	0.00034593	0.00225337	0.010515
RP	-	4.838	212.003	[M-H]-	Matching m/z as indoxyl sulfate	III		N/A	M	0.29019	6.46823e-06	0.222366	0.00276314	0.00339405	4.89692e-06	0.00274043	0.00185025
RP	-	1.136	188.987	[M-H]-	Matching m/z as pyrocatechol sulfate	IV		N/A	M	0.268402	4.76153e-05	0.253353	0.000348621
RP	+	11.274	562.422	[M+H]+	PC RPpos_562.422@11.27	III		(+): 104.108 (100), 184.074 (19), 86.097 (17), 60.082 (16), 91.781 (15), 562.422 (15); (-): 546.393 (100), 78.959 (29), 91.787 (23), 168.044 (19), 457.306 (17), 112.986 (11), 91.781 (9)		0.158465	0.0576147	0.224442	0.00249457
RP	+	11.662	590.453	[M+H]+	PC RPpos_590.453@11.66	III		(+): 104.107 (100), 590.454 (17), 184.074 (16), 86.097 (14), 60.081 (10); (-): N/A		0.145042	0.0959666	0.220292	0.00313958
RP	+	11.919	650.536	[M+H]+	PC RPpos_650.536@11.92	III		(+): 184.074 (100), 91.78 (40), 95.086 (25), 337.273 (24), 60.081 (22); (-): N/A		0.139568	0.117634	0.256644	0.000308745
RP	+	11.735	788.578	[M+H]+	PC RPpos_788.578@11.74	III		(+): 184.074 (100), 86.097 (10), 125 (4), 770.569 (4), 60.081 (3),104.107 (2), 104.107 (2); (-): 295.229 (100), 269.249 (62), 772.552 (39), 277.216 (26), 195.14 (14),168.044 (9), 168.044 (9), 592.123 (7)		0.149122	0.0818292	0.0786344	0.350171	0.00245989	0.000976256	0.00165031	0.0615688
RP	+	11.347	816.573	[M+H]+	PC RPpos_816.573@11.34	III		(+): 184.074 (100), 86.097 (12), 125 (5), 185.077 (4), 60.081 (3), 104.107 (2), 816.576 (2); (-): VS: 311.222 (100), 800.543 (91), 281.25 (66), 337.237 (43), 280.235 (35)		0.13928	0.118503	0.114601	0.180371	0.00204672	0.00597182	0.00178125	0.0462015
RP	+	11.501	816.574	[M+H]+	PC RPpos_816.574@11.50	III		(+): 184.073 (100), 86.097 (11), 125 (4), 185.077 (4), 60.082 (3),104.107 (2), 104.107 (2), 782.567 (2); (-): 281.249 (100), 293.212 (96), 78.96 (16), 91.769 (14), 223.135 (10),168.044 (10)		0.182385	0.0207153	0.156184	0.0670781	0.00283032	0.000139869	0.002707	0.00235277
RP	+	13.357	772.583	[M+H]+	PC(17:0/18:2)	II	LipidMaps	(+): 184.074 (100), 86.097 (11), 125 (4), 60.082 (3), 772.592 (2),104.107 (1); (-): 279.233 (100), 269.249 (40), 756.557 (24), 281.25 (11), 488.667 (8),724.547 (8), 724.547 (8), 357.747 (7)		0.241529	0.000571941	0.0960059	0.260199
RP	+	12.089	786.597	[M+H]+	PC RPpos_786.597@12.09	II	LipidMaps	(+): 184.074 (100), 86.097 (11), 125 (4), 60.081 (3); (-): 295.228 (100), 293.213 (54), 770.567 (53), 277.218 (28), 269.248 (23)		0.0972843	0.376423	0.0368282	0.684539	0.00152426	0.0385711	0.000885852	0.299353
HILIC	+	3.021	158.118	[M+H]+	Pipecolic acid betaine	I	Koistinen 2019. [thesis] Effects of food processing and gut microbial metabolism on whole grain phytochemicals: a metabolomics	158.118 (100), 158.154 (7), 72.081 (5), 158.097 (4), 98.097 (4),95.049 (4), 95.049 (4), 53.039 (3)	B	0.450068	2.59604e-15	0.397548	4.99e-11	0.00564949	1.08967e-14	0.0056671	4.80857e-11
RP	-	2.087	188.987	[M-H]-	Pyrocatechol sulfate	II	HMDB	109.03 (100), 188.987 (49), 79.958 (9), 143.866 (3), 80.966 (2),100.954 (2), 100.954 (2), 110.034 (1)	M	0.212893	0.00341774	0.165802	0.0466596
HILIC	-	4.22	128.036	[M-H]-	Pyrrolidone carboxylic acid	II	in-house library	128.036 (100), 85.03 (14), 128.027 (5), 82.031 (3), 140.834 (3), 149.044 (3), 142.011 (3), 81.543 (3), 86.829 (3)		0.217348	0.00257112	0.199574	0.00974018
RP	-	5.458	183.103	unknown	RPneg_183.103@5.46	IV		N/A		-0.0915374	0.418586	-0.0375844	0.677941	-0.00161221	0.0291846	-0.000569153	0.525458
RP	-	6.752	200.072	unknown	RPneg_200.072@6.75	IV		N/A		0.243875	0.000470057	0.142238	0.0936422
RP	-	11.501	214.875	unknown	RPneg_214.875@11.50	IV		N/A		-0.0620826	0.638159	-0.0889423	0.294846	-0.0023783	0.00139839	-0.00276377	0.00195003
RP	-	4.417	218.98	unknown	RPneg_218.980@4.42	IV		N/A		0.139207	0.118816	0.0883615	0.298072	0.00230554	0.00189916	0.00191457	0.0337193
RP	-	2.711	218.997	unknown	RPneg_218.997@2.71	IV		N/A		0.3547	2.87659e-09	0.295461	1.33e-05
RP	-	4.752	220.062	unknown	RPneg_220.062@4.75	IV		N/A		0.271691	3.55106e-05	0.255804	0.000308745
RP	-	7.196	229.144	unknown	RPneg_229.144@7.20	IV		N/A		0.323917	1.58594e-07	0.28797	2.98e-05	0.00450366	7.76702e-10	0.00464655	6.27946e-08
RP	-	1.596	232.976	unknown	RPneg_232.976@1.60	IV		N/A		0.36245	9.37433e-10	0.304457	5.18e-06
RP	-	1.819	232.976	unknown	RPneg_232.976@1.82	IV		N/A		0.383854	4.62355e-11	0.32417	6.59e-07	0.00496454	1.36372e-11	0.00464486	3.40992e-08
RP	-	8.521	239.165	unknown	RPneg_239.165@8.52	IV		N/A		0.140521	0.113803	0.26994	0.000121075
RP	-	8.667	239.165	unknown	RPneg_239.165@8.67	IV		59.014 (100), 183.914 (82), 239.166 (71), 181.899 (49), 239.077 (31), 96.961 (31), 238.58 (29), 91.787 (23), 57.035 (22)		0.119139	0.223847	0.220726	0.00309428
RP	-	4.978	243.078	[M-H]-	RPneg_243.078@4.98	IV		142.067 (100), 100.005 (75), 59.014 (62), 112.987 (60), 196.971 (46), 152.981 (31), 174.957 (23)		0.305617	1.31452e-06	0.284877	3.8e-05	0.00370469	7.20511e-07	0.00374936	1.72031e-05
RP	-	5.524	243.078	unknown	RPneg_243.078@5.52	IV		N/A		0.27576	2.4042e-05	0.283339	4.3e-05	0.00327802	1.02449e-05	0.00381442	1.02257e-05
RP	-	1.63	246.008	unknown	RPneg_246.008@1.63	IV		N/A		0.252706	0.000211095	0.197185	0.0108358
RP	-	2.963	247.029	unknown	RPneg_247.029@2.96	IV		N/A		0.229764	0.00138562	0.17891	0.0276869
RP	-	2.66	253.119	unknown	RPneg_253.119@2.66	IV		N/A		0.263884	7.48641e-05	0.150244	0.0781744
RP	-	8.321	255.161	unknown	RPneg_255.161@8.32	IV		219.846 (100), 255.162 (99), 74.025 (98), 96.96 (71), 237.151 (55), 193.16 (31), 254.624 (28), 255.126 (17)		0.385791	3.65687e-11	0.344925	8e-08	0.00500486	1.00446e-11	0.00497201	3.34375e-09
RP	-	2.821	258.992	unknown	RPneg_258.992@2.82	IV		N/A		0.342768	1.49431e-08	0.29609	1.31e-05
RP	-	3.106	260.024	unknown	RPneg_260.024@3.11	IV		N/A		0.311643	7.36758e-07	0.21817	0.00357388
RP	-	6.861	266.889	unknown	RPneg_266.889@6.86	IV		N/A		-0.173691	0.0311608	-0.198073	0.0105354	-0.00326566	1.07013e-05	-0.00431709	9.3009e-07
RP	-	4.92	273.044	unknown	RPneg_273.044@4.92	IV		N/A		0.217579	0.00255272	0.113473	0.184286
RP	-	3.249	286.987	unknown	RPneg_286.987@3.24	IV		N/A		0.228345	0.00147983	0.141055	0.0965917
RP	-	4.698	311.023	unknown	RPneg_311.023@4.70	IV		N/A		0.3645	7.68779e-10	0.264441	0.000180715	0.00367526	8.77e-07	0.00320693	0.00018698
RP	-	6.415	359.081	[M-H]-	RPneg_359.081@6.42	IV		N/A		0.184367	0.0187081	0.219366	0.00326961
RP	-	9.341	367.195	[M-H]-	RPneg_367.195@9.34	IV		222.091 (100), 112.987 (50), 181.087 (43), 91.789 (42), 115.041 (40),59.014 (37), 59.014 (37), 96.961 (31)		-0.219207	0.00238254	-0.0980489	0.251009
RP	-	5.904	387.183	[M+Cl]-	RPneg_387.184@5.90	IV		N/A		-0.170557	0.0347679	-0.0801122	0.341534	-0.00216779	0.00353798	-0.00117199	0.178616
RP	-	6.009	387.185	[M-H]-	RPneg_387.185@6.01	IV		341.109 (100), 387.185 (79), 89.025 (78), 179.057 (38), 59.014 (34), 71.014 (30), 119.036 (29), 101.025 (25), 113.025 (22)		-0.146431	0.0906639	-0.0497707	0.567573	-0.00189863	0.0102188	-0.000958131	0.267555
RP	-	4.596	396.039	unknown	RPneg_396.039@4.596	IV		N/A		0.243928	0.000470057	0.168237	0.0420155	0.00344549	3.72216e-06	0.00269461	0.00165259
RP	-	9.764	407.145	unknown	RPneg_407.145@9.76	IV		N/A		0.12229	0.204694	0.197728	0.0105814	0.0019106	0.00991628	0.00333557	0.000170225
RP	-	7.516	415.197	[M-H]-	RPneg_415.197@7.52	IV		415.198 (100), 113.026 (16), 85.03 (15), 112.987 (14), 72.994 (12), 59.014 (11), 266.986 (11)		0.224658	0.00175191	0.210889	0.00555853	0.00263707	0.00038498	0.00316614	0.000451142
RP	-	8.908	433.28	unknown	RPneg_433.280@8.91	IV		N/A		-0.214409	0.00312082	-0.128311	0.130628
RP	-	9.218	445.223	unknown	RPneg_445.223@9.22	IV		N/A		-0.220931	0.00219247	-0.0560264	0.51468
RP	-	10.517	462.299	[M-H]-	RPneg_462.299@10.52	IV		VS: 462.301 (100), 196.038 (27), 78.96 (11), 140.013 (11), 463.303 (9)		0.186528	0.0167484	0.253333	0.000348621
RP	-	5.575	473.146	unknown	RPneg_473.147@5.58	IV		N/A		0.272182	3.41411e-05	0.177492	0.0291388
RP	-	9.08	505.338	unknown	RPneg_505.338@9.08	IV		505.34 (100), 464.978 (28), 378.98 (28), 484.986 (22), 340.981 (21), 360.991 (20), 444.978 (16), 504.986 (15), 304.983 (11)		-0.211137	0.00380925	-0.219905	0.00316394	-0.00336876	5.74533e-06	-0.00383944	4.01523e-06
RP	-	7.309	541.264	[M-H]-	RPneg_541.264@7.31	IV		541.266 (100), 91.786 (20), 113.025 (13), 75.01 (11), 540.255 (6), 476.976 (6), 163.576 (6), 83.769 (6)		-0.186816	0.0165999	-0.0602983	0.480982	-0.00168734	0.0222459	-0.0004918	0.574815
RP	-	11.995	557.457	[M-H]-	RPneg_557.457@12.00	IV		557.457 (100), 91.782 (15), 112.986 (12), 91.787 (11), 535.755 (10), 135.956 (9), 187.797 (8), 471.478 (8)		0.219984	0.00228775	0.229086	0.00184093
RP	-	12.191	621.437	unknown	RPneg_621.437@12.19	IV		N/A		0.298206	3.00811e-06	0.157272	0.0649808	0.00341197	4.54965e-06	0.00233737	0.00501141
RP	-	8.952	658.359	unknown	RPneg_658.359@8.95	IV		N/A		0.270698	3.90182e-05	0.193467	0.0134348
RP	-	12.062	669.493	[M-H]-	RPneg_669.493@12.06	IV		112.987 (100), 91.783 (88), 91.788 (69), 458.189 (52), 317.602 (47), 314.138 (46), 504.986 (44), 72.935 (43), 142.128 (42)		0.0844159	0.47586	0.219823	0.0031648
RP	-	7.88	672.338	unknown	RPneg_672.338@7.88	IV		N/A		0.268231	4.76153e-05	0.185488	0.0207597
RP	-	11.927	677.498	[M-H]-	RPneg_677.498@11.93	IV		112.987 (100), 91.787 (89), 331.015 (66), 540.554 (61), 213.364 (58), 169.053 (58), 266.136 (58), 228.034 (58)		0.12832	0.168237	0.223478	0.00264299
RP	-	11.083	691.481	unknown	RPneg_691.481@11.08	IV		N/A		0.133318	0.143713	0.231659	0.00158858
RP	-	11.859	693.495	[M-H]-	RPneg_693.495@11.86	IV		91.782 (100), 91.788 (71), 112.987 (66), 451.755 (46), 130.945 (38), 158.767 (37), 243.153 (35), 81.408 (34), 305.852 (33)		0.146121	0.0918843	0.24049	0.000896339
RP	-	10.958	709.492	unknown	RPneg_709.492@10.96	IV		N/A		0.15004	0.0787702	0.242213	0.000800813
RP	-	11.214	890.521	unknown	RPneg_890.521@11.21	IV		N/A		-0.230096	0.00137284	-0.165966	0.0464089
RP	-	11.024	906.518	unknown	RPneg_906.518@11.02	IV		N/A		-0.222112	0.00202322	-0.149153	0.0807139
RP	+	1.066	148.097	[M+H]+	RPpos_148.097@1.07	IV		102.056 (100), 102.092 (94), 111.024 (85), 106.087 (61), 125.003 (59), 148.097 (56), 58.067 (54), 84.046 (40), 74.061 (39)	B	0.220493	0.00221298	0.235746	0.00121589
RP	+	3.838	178.086	unknown	RPpos_178.086@3.84	IV		N/A		0.244508	0.000456562	0.235197	0.00126547
RP	+	2.402	178.089	unknown	RPpos_178.089@2.40	IV		N/A		0.289077	6.8085e-06	0.223921	0.00256221
RP	+	9.103	193.159	unknown	RPpos_193.159@9.10	IV		N/A		0.21886	0.00238254	0.123459	0.148378
RP	+	9.253	328.247	unknown	RPpos_328.247@9.25	IV		N/A		0.22	0.00228775	0.170096	0.0389287
RP	+	9.412	388.306	unknown	RPpos_388.306@9.41	IV		N/A		0.0771392	0.525127	0.214139	0.00465678
RP	+	8.173	392.278	[M+1]+	RPpos_392.278@8.17	IV		N/A		-0.0899616	0.431203	-0.0281167	0.765117	-0.00204242	0.00602045	-0.00114339	0.191366
RP	+	13.628	429.372	[M+H]+	RPpos_429.372@13.63	III		N/A		0.138981	0.119454	0.0673158	0.427202	0.00202314	0.00648928	0.00124255	0.165192
RP	+	9.951	431.315	unknown	RPpos_431.316@9.95	IV		N/A		0.2235	0.00186403	0.184974	0.0213066	0.00320758	1.53704e-05	0.00322416	7.57219e-05
RP	+	10.084	445.294	unknown	RPpos_445.294@10.08	IV		N/A		0.286787	8.29938e-06	0.17311	0.034756	0.00388932	1.77907e-07	0.0025132	0.0025391
RP	+	8.021	466.316	unknown	RPpos_466.316@8.02	IV		N/A		0.366234	6.71151e-10	0.279007	5.83e-05	0.00434259	3.58373e-09	0.00389988	2.29126e-06
RP	+	1.83	471.197	unknown	RPpos_471.197@1.83	IV		N/A		0.141019	0.111363	0.132476	0.118283	0.00153839	0.0370334	0.00140895	0.114029
RP	+	8.702	494.347	unknown	RPpos_494.347@8.70	IV		N/A		0.365128	7.43938e-10	0.27371	9.25e-05	0.00370794	7.20511e-07	0.00348095	5.32382e-05
RP	+	9.054	522.363	unknown	RPpos_522.363@9.05	IV		N/A		-0.186715	0.0166784	-0.141659	0.0950443	-0.00239495	0.00133522	-0.00189572	0.0112115
RP	+	9.275	522.377	unknown	RPpos_522.377@9.28	IV		N/A		0.300607	2.30379e-06	0.220901	0.00306956
RP	+	11.573	551.423	unknown	RPpos_551.423@11.57	IV		N/A		-0.0610167	0.647044	-0.0878646	0.300255	-0.00220647	0.00297717	-0.00266699	0.00328541
RP	+	13.728	573.466	unknown	RPpos_573.466@13.73	IV		N/A		0.234687	0.000978024	0.0535817	0.534691	0.0030456	4.12437e-05	0.00105733	0.184902
RP	+	11.864	579.462	unknown	RPpos_579.462@11.86	IV		N/A		0.181035	0.0223482	0.230715	0.00165852
RP	+	11.913	597.49	unknown	RPpos_597.490@11.91	IV		N/A		0.137858	0.124192	0.226576	0.00219875
RP	+	11.706	603.46	[M+H]+	RPpos_603.460@11.71	IV		603.54 (100), 69.07 (76), 95.086 (70), 83.086 (66), 81.07 (61), 97.102 (55), 67.055 (48), 55.055 (41), 121.101 (39), 603.455 (39), 135.117 (36), 109.102 (36), 60.081 (33)		0.154059	0.0675314	0.225391	0.00234295
RP	+	11.964	605.477	[M+H]+	RPpos_605.477@11.96	IV		605.465 (100), 60.081 (78), 83.086 (64), 115.045 (44), 275.027 (44), 233.182 (43), 136.145 (42), 71.086 (42), 57.07 (40)		0.130891	0.154689	0.25703	0.000306266
RP	+	12.022	605.477	[M+H]+	RPpos_605.477@12.02	IV		179.144 (100), 277.217 (74), 587.468 (71), 311.258 (58), 81.07 (55), 93.07 (45), 91.782 (44), 135.117 (44), 71.086 (42)		0.151856	0.0734577	0.243468	0.000749433
RP	+	12.425	607.495	[M+H]+	RPpos_607.495@12.43	IV		277.216 (100), 589.483 (76), 313.274 (48), 151.112 (42), 89.06 (37), 81.071 (31), 73.029 (28), 67.055 (25), 93.07 (24), 133.086 (22), 95.086 (20), 69.071 (19), 71.086 (19), 57.071 (18)		0.116123	0.24308	0.216291	0.00400764
RP	+	11.721	624.446	[M+H]+	RPpos_624.446@11.72	IV		165.092 (100), 91.78 (24), 431.389 (21), 60.081 (15), 141.019 (7), 327.643 (6), 514.553 (6), 57.071 (5), 184.075 (5)		0.228743	0.00144963	0.268756	0.000133061
RP	+	11.795	624.52	[M+H]+	RPpos_624.520@11.80	IV		60.082 (100), 311.259 (35), 81.071 (30), 91.784 (25), 95.086 (24), 261.222 (23), 478.329 (21), 67.055 (20)		0.0909132	0.424266	0.235893	0.00121244
RP	+	8.773	629.39	unknown	RPpos_629.390@8.77	IV		N/A		-0.180582	0.0229823	-0.0827175	0.327485	-0.00234797	0.00159167	-0.00110981	0.196433
RP	+	11.473	640.515	unknown	RPpos_640.515@11.47	IV		N/A		0.128649	0.166539	0.257753	0.000290792
RP	+	11.761	642.53	[M+H]+	RPpos_642.530@11.76	IV		60.082 (100), 507.404 (57), 91.781 (46), 313.274 (36), 71.086 (33), 57.071 (32), 95.086 (31), 81.07 (31), 89.06 (24)		0.117583	0.233387	0.220315	0.00313958
RP	+	12.052	647.485	[M+H]+	RPpos_647.485@12.05	IV		559.397 (100), 647.485 (27), 91.782 (17), 629.473 (17), 60.081 (9), 211.058 (8), 223.131 (7), 335.22 (7), 138.029 (7)		0.11356	0.260451	0.231868	0.00158858
RP	+	8.584	656.343	unknown	RPpos_656.343@8.58	IV		N/A		0.286726	8.29938e-06	0.171174	0.0375743
RP	+	8.493	658.358	unknown	RPpos_658.358@8.49	IV		N/A		0.270375	3.98481e-05	0.1507	0.0774915
RP	+	9.25	658.358	unknown	RPpos_658.358@9.25	IV		N/A		0.294994	4.01323e-06	0.181684	0.0245371	0.0029832	5.86439e-05	0.00225345	0.0107408
RP	+	9.529	660.374	unknown	RPpos_660.374@9.53	IV		N/A		0.282632	1.2395e-05	0.181061	0.0251666	0.00281666	0.000149501	0.00182049	0.0389053
RP	+	11.851	666.529	[M+H]+	RPpos_666.530@11.85	IV		60.081 (100), 81.07 (25), 67.055 (22), 91.782 (19), 95.086 (16), 93.07 (12), 109.102 (10), 69.07 (8), 337.274 (8)		0.157487	0.0598495	0.274057	9.24e-05
RP	+	10.986	671.486	[M+H]+	RPpos_671.486@10.99	IV		671.485 (100), 91.78 (8), 74.61 (5), 672.488 (4), 184.074 (4), 86.097 (2), 60.081 (2)		0.124429	0.192235	0.230809	0.00165852
RP	+	15.035	731.48	unknown	RPpos_731.480@15.04	IV		N/A		-0.215638	0.00290643	-0.0907468	0.286426
RP	+	12.15	816.611	unknown	RPpos_816.611@12.15	IV		N/A		0.199929	0.00759756	0.126562	0.13645	0.00285946	0.000119	0.00211858	0.0162135
RP	+	11.283	846.527	unknown	RPpos_846.527@11.28	IV		N/A		-0.209053	0.00430682	-0.128185	0.13114
RP	+	6.375	211.096	[M+H]+	Sinapyl alcohol	II	Vitale et al 2021, doi: 10.1016/j.numecd.2020.12.022	193.086 (100), 165.091 (82), 151.076 (77), 211.096 (11), 105.07 (3),135.081 (3), 105.034 (2)	O	0.290039	6.46823e-06	0.231606	0.00158858	0.00363033	1.16264e-06	0.00319783	0.000281202
RP	+	10.898	613.483	[M+H]+	SM RPpos_613.483@10.90	III		(+): 104.107 (100), 613.479 (27), 184.074 (27), 91.78 (22), 86.097 (22), 60.081 (19), 554.699 (16), 538.78 (16); (-): N/A		0.122325	0.204622	0.222157	0.0027934
RP	-	9.557	475.327	[M-H]-	Steroid C32H44O3 RPneg_475.327@9.56	III		475.328 (100), 75.009 (29), 85.03 (27), 113.025 (18), 454.978 (5), 57.035 (5), 112.986 (5), 72.994 (4)		-0.214446	0.00312082	-0.0798072	0.342978	-0.00307484	3.4782e-05	-0.00147045	0.0792487
RP	+	11.257	427.284	[M+H]+	Steroid RPpos_427.284@11.26	III		253.195 (100), 157.102 (42), 109.102 (39), 147.117 (34), 133.102 (17), 427.282 (12), 184.074 (10), 121.102 (8)		0.309309	9.58965e-07	0.2052	0.00725732	0.00354334	2.13282e-06	0.00335347	0.000153345
RP	+	10.316	431.315	[M+H]+	Steroid RPpos_431.315@10.32	III		431.325 (100), 271.207 (67), 253.195 (34), 413.305 (25), 184.074 (16), 218.152 (16), 157.101 (11), 431.266 (9)		0.239614	0.00068065	0.187145	0.0188756	0.00351037	2.4936e-06	0.00332965	0.000153118
RP	+	10.153	447.309	[M+H]+	Steroid RPpos_447.309@10.15	III		273.222 (100), 255.211 (96), 447.31 (27), 161.133 (13), 147.117 (11), 159.118 (7), 173.133 (7), 145.102 (7)		0.284478	1.02009e-05	0.178391	0.0282593	0.00364629	1.063e-06	0.0025808	0.0025391
RP	-	8.63	257.176	[M-H]-	Tetradecanedioic acid	II	MoNA	257.176 (100), 239.166 (35), 216.99 (30), 195.176 (25), 210.95 (23),228.962 (19), 228.962 (19), 236.998 (14)		0.340926	1.85598e-08	0.280687	5.05e-05	0.00458242	3.7047e-10	0.00426541	3.39198e-07
RP	-	2.953	203.003	[M-H]-	Tryptophan	I	in-house library	116.051 (100), 203.083 (86), 74.025 (35), 72.01 (34), 142.067 (31), 159.094 (30), 123.046 (20)		0.390152	2.1498e-11	0.30714	4.01e-06	0.00472548	9.46754e-11	0.00432705	4.18728e-07
HILIC	+	1.911	160.134	[M+H]+	Valine betaine	I		N/A	B	0.305611	1.31452e-06	0.248319	0.000531771
1. Association was assessed by performing Spearman correlation or linear models on features selected by random forest. Both correlation and linear models were adjusted for selected covariates: age, BMI, alcohol (gr/week) and energy intake (kcal/d), leisure-time physical activity (kcal/d), and smoking (pack*years of smoking). Est: estimate (rho) of the (partial) Spearman correlation or the linear …
2. ESI: electrospray ionization, positive or negative mode; HILIC: hydrophilic interaction chromatography. m/z: mass-to-charge ratio; RP: reversed-phase; RT: retention time.
3. AR: alkylresorcinol; Gamma-Glu-Leu: gamma-glutamylated leucine; Gamma-Glu-Val: gamma-glutamylated valine; (L)PC: (lyso)phosphatidylcholine; SM: sphingomyelin
4. Level of identification refers to the reporting guidelines by Metabolomics Standard Initiatives (Sumner et al. 2007). Level I indicates metabolites with matching m/z, RT, and MS2 spectra as reference compounds ran with the same procedure. Level II refers to compounds with matching m/z and MS2 spectra as publicly available spectral libraries. Level III indicates compounds with known compound cl…
5. Group here refers to previously reported compound groups associated with wholegrain intake. A: alkylresorcinols (reported in Keski-Rahkonen et al. 2019 or Koistinen 2019); B: betaines (reported in Chary et al 2012); M: microbial metabolites; O: other metabolites (reported in Keski-Rahkonen et al. 2019 or Vitale et al. 2021)

## Sheet: SuppTab2_LOESS
Supplementary Table 2 Metabolites with confirmed annotation in both discovery (DC) and replication cohorts (RC) to estimate the retention time (RT) of unknown metabolites in RC1
Column2	ESI	m/z	Metabolite name	RTDC (min)	RTRC (min)	Type3
HILIC	+	174.149	Leucine betaine	0.719	0.776	AnchorPoint
HILIC	+	160.133	5-aminovaleric acid betaine (5-AVAB)	2.039	2.072	relevant
HILIC	+	158.118	Pipecolic acid betaine	3.021	3.08	relevant
HILIC	+	146.118	4-butyrobetaine	3.185	3.309	relevant
HILIC	+	144.103	Proline betaine	3.447	3.526	relevant
HILIC	+	162.123	Threonine betaine	3.653	3.728	relevant
HILIC	+	138.055	Trigonelline	4.224	4.216	relevant
HILIC	+	132.102	Isoleucine	4.271	4.203	relevant
HILIC	+	162.114	L-carnitine	5.471	4.826	relevant
HILIC	+	217.13	Arginine betaine	5.676	5.657	AnchorPoint
HILIC	+	189.16	Trimethyllysine	6.778	6.764	relevant
HILIC	+	175.119	L-Arginine	6.961	7.092	AnchorPoint
HILIC	+	147.113	L-Lysine	7.099	7.101	AnchorPoint
HILIC	-	194.928	Mesoxalic acid	7.736	7.785	AnchorPoint
RP	+	247.129	gamma-Glu-Val isomer	1.772	1.943	relevant
RP	-	203.002	Tryptophan	2.953	2.759	relevant
RP	-	181.051	Hydroxyphenyllactic	2.973	2.747	relevant
RP	+	261.144	Gamma-Glu-Leu	3.34	3.125	relevant
RP	-	178.051	Hippuric acid	3.472	3.3	relevant
RP	-	187.007	p-Cresol sulfate	3.748	3.634	relevant
RP	-	165.056	Hydroxyphenylpropionic acid	4.609	4.4	relevant
RP	+	206.081	Indolelactic acid	4.75	4.516	relevant
RP	+	176.071	Indole-3-acetic acid	5.208	5.007	relevant
RP	+	190.086	3-Indolepropionic acid	5.948	5.77	relevant
RP	+	233.078	RPpos_233.078@6.38	6.374	5.743	relevant
RP	+	211.095	Sinapyl alcohol	6.375	6.247	relevant
RP	-	407.207	Cortisol	6.903	6.811	AnchorPoint
RP	+	568.297	RPpos_568_2969a6_979	6.979	7.007	AnchorPoint
RP	-	369.173	Androsterone sulfate	7.656	7.781	AnchorPoint
RP	-	448.307	Glycoursodeoxycholic acid	8.183	8.121	AnchorPoint
RP	+	286.143	Piperine	8.298	8.267	AnchorPoint
RP	-	674.354	Lipid RPneg_674.354@8.42	8.415	8.35	AnchorPoint
RP	-	333.208	13,14-Dihydro-15-ketoprostaglandin J2	8.766	8.45	AnchorPoint
RP	+	450.321	Glycodeoxycholic acid	9.158	9.239	relevant
RP	+	544.34	LPC(20:4)	10.036	10.092	relevant
RP	-	299.259	Octadecanoid RPpos_299.258@10.08	10.08	10.05	relevant
RP	-	612.333	LPC(22:6)	10.102	10.091	relevant
RP	-	614.349	LPC(22:5)	10.36	10.229	relevant
RP	+	538.387	LPC(19:0)	11.05	10.803	relevant
RP	-	281.249	Oleic acid	11.167	10.954	relevant
RP	+	788.581	PC RPpos_788.578@11.74	11.735	11.783	relevant
RP	+	786.597	PC RPpos_786.597@12.09	12.089	12.465	AnchorPoint
RP	+	792.589	PC(O-16:0/22:6)	13.245	12.583	AnchorPoint
RP	+	369.351	Secosteroid RPpos_369.351@13.30	13.3	13.241	relevant
RP	+	772.585	PC(17:0/18:2)	13.357	12.528	relevant
RP	+	429.372	Tricosadienylresorcinol (C23:2)	13.628	13.072	relevant
1. The annotation was confirmed by matching MS2 spectra within m/z tolerance of 5 ppm. These metabolites were fed into locally-estimated scatterplot smoothing (LOESS) model to predict retention time (RT) of unknown metabolites with no MS2 in both DC and RC.
2. ESI: electropray ionization, both in positive (+) and negative (-) modes. HILIC: hydrophilic interaction chromatography column; m/z: mass-to-charge ratio; RT: retention time; RP: reversed-phase.
3. The metabolites indicated as "relevant" were also validated in the study (Supplemental Table 2-4). Metabolites marked as "AnchorPoint" were picked to fill in the RT range with no representation of relevant metabolites. Their identities were also confirmed based on available MS2 pattern in both DC and RC.

## Sheet: SuppTab3_RC
Supplementary Table 3 Metabolites associated with wholegrain intake in the discovery cohort (DC) were validated in the replication cohort (RC)
		Adduct	Metabolite	ID			Δm/zRC-DC				ΔRT	ΔRT	MS2	Spearman correlation		Partial Spearman correlation		Unadjusted linear model		Adjusted linear model
Column2	ESI	type	Name3	Level3	m/zDC	m/zRC	(ppm)	RTDC	RTpred4	RTRC	RC-DC	RC-pred	RC5	est	FDR	est	FDR	est	FDR	est	FDR
RP	+	[M+H]+	3-Indolepropionic acid (M)	I	190.086	190.086	2.52518	5.948	5.34751	5.77	-0.178	0.422492	Y	0.0276112	0.772715	-0.00101253	0.998965	-0.00069539	0.881809	-0.00134377	0.630539
RP	-	[M-H]-	AR C19:0-glucuronide (A)	II	551.359	551.359	0.453425	11.305	11.2053	11.037	-0.268	-0.168307	N	0.186666	0.0420055	0.278234	0.000730951	0.00179781	0.283852	0.003522	0.0117152
RP	-	[M-H]-	AR C19:1-glucuronide (A)	II	549.343	549.344	2.11161	11.017	10.9342	10.821	-0.196	-0.113164	N	0.286631	0.000480452	0.309542	0.00018783	0.00344271	0.00652681	0.00366923	0.0101286
RP	-	[M-H]-	AR C21:1-glucuronide (A)	II	577.376	577.374	-2.32085	11.393	11.2625	11.089	-0.304	-0.173466	N	0.324201	5.84e-05	0.353817	2.06e-05	0.00356089	0.00538463	0.00412018	0.00522932
RP	-	[M-H]-	AR C23:1-glucuronide (A)	II	605.407	605.406	-0.710267	11.745	11.6034	11.381	-0.364	-0.222436	N	0.154567	0.119299	0.255707	0.00219781	0.0021776	0.168259	0.00345749	0.0117152
RP	+	[M+H]+	Dihydroactinidiolide	II	181.122	181.122	-1.32507	6.732	6.33887	6.154	-0.578	-0.184866	Y	0.0573323	0.59185	0.059649	0.575027	-0.000302426	0.942203	-0.000685227	0.928571
RP	-	[M-H]-	Eicosanoid glucuronide RPneg_511.255@6.50	III	511.255	511.255	-0.547672	6.504	6.33464	6.378	-0.126	0.0433585	N	0.189958	0.0420055	0.178078	0.0559368	0.00204137	0.183507	0.00226839	0.228856
RP	+	[M+H]+	Gamma-Glu-Val isomer 1	II	247.128	247.129	1.41627	1.772	2.13	1.943	0.171	-0.187	Y	-0.0346937	0.746089	-0.0460917	0.66728	-0.000322698	0.942203	-0.000928863	0.881249
HILIC	+	[M+H]+	Glutamine	I	147.076	147.076	-0.203976	6.149	5.8163	6.111	-0.038	0.294695	Y	0.111045	0.260147	0.0494832	0.645519	0.00105081	0.828246	0.000344806	0.932049
HILIC	-	[M-H]-	HILICneg_162.078@3.62	IV	162.078	162.077	-1.29568	3.62	2.84827	3.838	0.218	0.989731	N	0.0611611	0.561757	-9.3e-05	0.998965	-0.00020586	0.942203	-0.00038268	0.932049
HILIC	-	unknown	HILICneg_177.077@1.29	IV	177.077	177.077	0	1.294	#N/A	1.273	-0.021	#N/A	N	0.342551	2.13e-05	0.254799	0.00219781	0.00441058	0.000154393	0.00381643	0.00600687
HILIC	+	unknown	HILICpos_660.373@2.48	IV	660.373	660.373	-0.454288	2.484	2.42172	2.394	-0.09	-0.027719	N	0.0375587	0.726357	0.0555884	0.597951	0.000167051	0.942203	8.86e-05	0.985601
HILIC	+	[M+H]+	Hydroxyisoleucine	II	148.097	148.097	-1.82313	4.213	3.70438	4.147	-0.066	0.442624	Y	0.210888	0.0210956	0.120539	0.190467	0.00294421	0.0276279	0.00200038	0.27148
RP	+	[M+H]+	LPC(19:0)	II	538.387	538.387	0.575794	11.045	10.9698	10.803	-0.242	-0.166782	Y	0.198022	0.0340443	0.13937	0.134801	0.000785153	0.881809	4.34e-05	0.985601
RP	+	[M+H]+	Matching m/z as butyrobetaine (B)	IV	146.118	146.118	0.889694	2.758	2.25264	2.25	-0.508	-0.00264093	N	0.0412976	0.696253	0.0863272	0.356071	0.000212683	0.942203	0.000584202	0.928571
RP	+	[M+H]+	PC RPpos_562.422@11.27	III	562.422	562.423	2.38255	11.274	11.182	11.107	-0.167	-0.0750166	N	0.0807141	0.396622	0.109963	0.214454	1.86e-05	0.985003	-4.18e-05	0.985601
RP	+	[M+H]+	PC RPpos_590.453@11.66	III	590.453	590.455	3.09931	11.662	11.5086	11.278	-0.384	-0.230649	N	0.0879203	0.351966	0.1662	0.0745231	0.000210738	0.942203	0.000509625	0.928571
RP	+	[M+H]+	PC RPpos_650.536@11.92	III	650.536	650.534	-3.47406	11.919	11.7564	11.657	-0.262	-0.0994376	N	0.118083	0.228598	0.115237	0.195796	0.000195679	0.942203	4.59e-05	0.985601
RP	+	[M+H]+	PC RPpos_786.597@12.09	II	786.597	786.592	-5.65728	12.089	11.8827	12.465	0.376	0.582271	N	-0.00587116	0.957079	-0.0307748	0.823188	-0.000114434	0.960681	-0.000749772	0.914322
RP	+	[M+H]+	PC RPpos_788.578@11.74	III	788.578	788.581	4.09598	11.735	11.6034	11.783	0.048	0.179564	Y	0.0485413	0.661134	0.0651661	0.542797	0.000472597	0.942203	7.43e-05	0.985601
RP	+	[M+H]+	PC RPpos_816.573@11.34	III	816.573	816.574	0.783763	11.347	11.225	11.018	-0.329	-0.206983	N	-0.0724647	0.45446	-0.0632296	0.551251	-0.000245453	0.942203	-0.000466805	0.928571
RP	+	[M+H]+	PC RPpos_816.574@11.50	III	816.574	816.576	2.38803	11.501	11.399	11.211	-0.29	-0.187969	N	0.0975851	0.29979	0.0295867	0.823188	0.000106846	0.960681	-0.000607837	0.928571
RP	+	[M+H]+	PC(17:0/18:2)	II	772.583	772.585	3.31356	13.357	12.8594	12.528	-0.829	-0.331368	Y	0.187924	0.0420055	0.138822	0.134801	0.000362753	0.942203	-0.000156569	0.985601
HILIC	+	[M+H]+	Pipecolic acid betaine (B)	I	158.118	158.118	1.26488	3.021	3.19154	3.08	0.059	-0.111544	Y	0.423821	2.49e-08	0.327985	7.54e-05	0.00539662	9.14e-07	0.0041852	0.00162695
RP	-	unknown	RPneg_239.165@8.67	IV	239.165	239.165	-0.167248	8.667	8.57191	8.642	-0.025	0.0700945	N	0.121749	0.221926	0.154711	0.0921711	0.00168896	0.338526	0.00218539	0.27148
RP	-	[M-H]-	RPneg_367.195@9.34	IV	367.195	367.195	0.980406	9.341	9.23628	9.354	0.013	0.117723	N	-0.146	0.13476	-0.12137	0.190467	-0.00240974	0.0988249	-0.00195128	0.277128
RP	-	[M-H]-	RPneg_415.197@7.52	IV	415.197	415.197	1.99905	7.516	7.18618	7.459	-0.057	0.27282	N	0.122863	0.221926	0.110755	0.214454	0.00208134	0.179783	0.00170675	0.447497
RP	-	[M-H]-	RPneg_462.299@10.52	IV	462.299	462.3	0.995026	10.517	10.3215	10.557	0.04	0.235518	Y	0.0924092	0.323576	0.11892	0.193214	0.000985078	0.828246	0.00151505	0.522335
RP	-	[M-H]-	RPneg_541.264@7.31	IV	541.264	541.266	4.17541	7.309	7.06647	7.207	-0.102	0.140535	N	-0.0423754	0.696253	-0.00252606	0.998965	0.000702909	0.881809	0.000319299	0.932049
RP	-	[M-H]-	RPneg_557.457@12.00	IV	557.457	557.458	1.86562	11.995	11.7999	11.661	-0.334	-0.138852	N	-0.146757	0.13476	-0.00495462	0.998965	-0.00210567	0.179783	-6.7e-05	0.985601
RP	-	unknown	RPneg_621.437@12.19	IV	621.437	621.438	0.981595	12.191	11.9565	11.737	-0.454	-0.219522	N	0.0259679	0.777839	-0.00248706	0.998965	0.000698539	0.881809	-8.3e-06	0.993962
RP	-	[M-H]-	RPneg_656.343@8.87	IV	656.343	656.345	3.33667	8.871	8.71971	8.842	-0.029	0.122292	N	0.0156867	0.867483	0.0587745	0.575027	-0.000441011	0.942203	0.000153443	0.985601
RP	-	[M-H]-	RPneg_669.493@12.06	IV	669.493	669.494	2.27038	12.062	11.8743	11.621	-0.441	-0.253305	N	0.123762	0.221926	0.184268	0.0469256	0.00112386	0.794538	0.002085	0.27148
RP	-	[M-H]-	RPneg_674.354@8.42	IV	674.354	674.354	-0.815595	8.415	8.25266	8.35	-0.065	0.0973383	N	0.0787671	0.404618	0.115893	0.195796	0.000241012	0.942203	0.000608379	0.928571
RP	-	[M-H]-	RPneg_677.498@11.93	IV	677.498	677.501	5.57935	11.927	11.7616	11.528	-0.399	-0.233555	N	0.137187	0.172067	0.213929	0.0135146	0.00143511	0.505524	0.00262474	0.116545
RP	-	unknown	RPneg_691.481@11.08	IV	691.481	691.48	-0.795395	11.083	10.9893	11.079	-0.004	0.0896571	N	0.0309481	0.764189	0.0871732	0.356071	0.000205438	0.942203	0.00112503	0.769702
RP	-	[M-H]-	RPneg_693.495@11.86	IV	693.495	693.496	0.533529	11.859	11.7034	11.462	-0.397	-0.241403	N	0.0815527	0.396622	0.146491	0.113791	0.000417307	0.942203	0.00145091	0.563872
RP	+	[M+1]+	RPpos_392.278@8.17	IV	392.278	392.279	3.26299	8.173	7.94055	7.927	-0.246	-0.0135457	N	-0.104186	0.284113	-0.0491277	0.645519	-0.000956951	0.828246	-0.000855424	0.904912
RP	+	[M+H]+	RPpos_429.372@13.63	III	429.372	429.372	1.72345	13.628	12.9007	#N/A	#N/A	#N/A	Y	-0.0223378	0.805517	0.0201425	0.875795	-5.14e-05	0.97439	-0.000499208	0.928571
RP	+	unknown	RPpos_471.197@1.83	IV	471.197	471.198	1.99492	1.83	1.85512	1.885	0.055	0.0298829	N	-0.00490288	0.957079	-0.0254046	0.843206	0.000185128	0.942203	-0.000229208	0.977903
RP	+	unknown	RPpos_551.423@11.57	IV	551.423	551.424	2.66583	11.573	11.4368	11.024	-0.549	-0.412815	N	0.0307478	0.764189	0.0313733	0.823188	6.21e-05	0.97439	-0.000558874	0.928571
RP	+	unknown	RPpos_579.462@11.86	IV	579.462	579.463	2.1054	11.864	11.7103	11.516	-0.348	-0.194262	Y	0.171317	0.0728977	0.13595	0.141728	0.00154078	0.434392	0.00104341	0.829807
RP	+	[M+H]+	RPpos_603.460@11.71	IV	603.46	603.459	-1.50797	11.706	11.54	11.319	-0.387	-0.221045	N	0.029274	0.767349	0.0283117	0.823188	-0.000202244	0.942203	-0.000448021	0.928571
RP	+	[M+H]+	RPpos_605.477@11.96	IV	605.477	605.476	-1.00747	11.964	11.7684	11.606	-0.358	-0.162374	N	0.0927745	0.323576	0.15383	0.0921711	0.000431959	0.942203	0.000916326	0.881249
RP	+	[M+H]+	RPpos_607.495@12.43	IV	607.495	607.492	-4.21403	12.425	11.9907	11.932	-0.493	-0.058696	N	0.117237	0.228598	0.163452	0.0745231	0.000668754	0.881809	0.000753906	0.914322
RP	+	[M+H]+	RPpos_624.446@11.72	IV	624.446	624.446	0.384341	11.721	11.5783	11.448	-0.273	-0.130297	N	0.0478348	0.661134	0.133551	0.141728	0.000656598	0.881809	0.00145558	0.563872
RP	+	[M+H]+	RPpos_624.520@11.80	IV	624.52	624.519	-1.85743	11.795	11.6259	11.592	-0.203	-0.033925	N	0.108039	0.273255	0.162454	0.0745231	0.000649871	0.881809	0.000975327	0.875021
RP	+	[M+H]+	RPpos_642.530@11.76	IV	642.53	642.53	0.186762	11.761	11.6121	11.367	-0.394	-0.245091	N	0.0986089	0.29979	0.133784	0.141728	0.000212568	0.942203	0.000409119	0.932049
RP	+	unknown	RPpos_658.358@8.49	IV	658.358	658.36	2.87078	8.493	8.3497	8.835	0.342	0.485302	N	0.0450724	0.679734	0.0723093	0.47836	0.000338992	0.942203	0.000552168	0.928571
RP	+	unknown	RPpos_660.374@9.53	IV	660.374	660.374	0.378573	9.529	9.37606	9.499	-0.03	0.122941	N	0.101215	0.298069	0.0928013	0.320127	0.000992602	0.828246	0.000658837	0.928571
RP	+	[M+H]+	RPpos_666.530@11.85	IV	666.529	666.529	-0.915188	11.851	11.6553	11.228	-0.623	-0.427262	N	0.161445	0.0991088	0.214034	0.0135146	0.000915961	0.846864	0.0016383	0.484862
RP	+	[M+H]+	RPpos_671.486@10.99	IV	671.486	671.486	0.268062	10.986	10.9077	10.768	-0.218	-0.139745	N	0.116796	0.228598	0.168942	0.0745231	0.000688665	0.881809	0.00123104	0.694877
RP	+	unknown	RPpos_731.480@15.04	IV	731.48	731.482	2.50178	15.035	#N/A	14.366	-0.669	#N/A	N	-0.131414	0.197202	-0.0173509	0.893662	-0.000974205	0.828246	-0.000727283	0.914322
RP	+	unknown	RPpos_816.611@12.15	IV	816.611	816.607	-4.93503	12.15	11.9054	11.613	-0.537	-0.292434	N	0.146345	0.13476	0.12599	0.173312	0.000776293	0.881809	0.00027233	0.973156
RP	+	[M+H]+	Sinapyl alcohol (O)	II	211.096	211.095	-6.34782	6.375	6.60017	6.247	-0.128	-0.353172	Y	0.290315	0.000471893	0.250043	0.00255129	0.00265551	0.0533075	0.00205735	0.27148
RP	+	[M+H]+	SM RPpos_613.483@10.90	III	613.483	613.483	0.407509	10.898	10.6282	10.771	-0.127	0.142836	N	0.0975828	0.29979	0.16311	0.0745231	0.000352237	0.942203	0.000806536	0.914322
RP	-	[M-H]-	Steroid C32H44O3 RPneg_475.327@9.56	III	475.327	475.329	4.54424	9.557	9.49484	9.521	-0.036	0.0261591	N	-0.106745	0.273766	0.0235311	0.850353	-0.00139892	0.513237	0.000243907	0.973156
RP	+	[M+H]+	Steroid RPpos_447.309@10.15	III	447.309	447.31	2.19088	10.153	10.066	10.044	-0.109	-0.0219532	N	0.0038296	0.957079	0.0155164	0.899792	-0.000167874	0.942203	-0.00044627	0.928571
RP	-	[M-H]-	Tetradecanedioic acid	II	257.176	257.176	0.816563	8.63	8.52435	8.577	-0.053	0.0526502	N	0.271872	0.00101737	0.279584	0.000730951	0.00335489	0.00738104	0.00363934	0.00994595
RP	-	[M-H]-	Tryptophan	I	203.003	203.002	-2.85711	2.953	3.52228	2.759	-0.194	-0.763284	Y	0.129195	0.20153	0.115216	0.195796	0.00186853	0.258549	0.00171572	0.447497
HILIC	+	[M+H]+	Valine betaine (B)	I	160.134	160.133	-6.43213	1.911	1.36446	1.591	-0.32	0.226542	N	-0.0547875	0.607577	-0.106264	0.231031	-0.000679095	0.881809	-0.00132196	0.631039
1. Replication was performed by performing both Spearman correlation and linear regression models on the associated metabolites in the DC on those that can be found in the RC. Both correlation and linear models were performed in both crude and adjusted models for selected covariates: age, BMI, alcohol consumption (gr/week), energy intake (kcal/d), leisure-time physical activity (kcal/d). Est: est…
2. ESI: electrospray ionization, positive or negative mode; HILIC: hydrophilic interaction chromatography. m/z: mass-to-charge ratio; RP: reversed-phase; RT: retention time.
3. Some metabolites have been previously associated with wholegrain intake, such as alkylresorcinols (A, Keski-Rahkonen et al. 2019), betaines (B), or other metabolites (O) (Vitale et al. 2021) (Supplemental Table 3). Additionally, microbial metabolites (M) were also marked here (Supplemental Table 4). These metabolites were printed in bold with letter codes.
4. RTpred: predicted RT based on LOESS model built on pairs of metabolites with confirmed identities in both DC and VC. The lists of these metabolites were reported in Supplemental Table 5.
5. MS2 RC indicated if MS2 data were available in the RC to aid the identification process. Y: available MS2 data; N: no available MS2 data.

## Sheet: SuppTab4_prevassoc
Supplementary Table 4 Verification of other metabolites previously associated with wholegrain intake in both discovery (DC) and replication (RC) cohorts1
																		DC8				RC
		Adduct	Metabolite	ID			DC		RC		RT	Δm/z	ΔRT	ΔRT		MS2		corre		partial corre		corre		partial corre		LM_raw		LM_adjusted
Column2	ESI	type	name3	Level4	Ref	HMDB/KEGG ID	m/z	RT	m/z	RT	predicted5	RC-DC(ppm)	RC-DC	RC-pred	MS2 (relative intensity)	in RC6	Group7	est	FDR	est	FDR	est	FDR	est	FDR	est	FDR	est	FDR
RP	+	[M+H]+	RPpos_363.289@11.24 but possibly AR C17:1-hydroxy	IV			363.289	11.243	363.29	11.015	11.1434	1.92684	-0.228	-0.12841	N/A	N	A	0.0169547	0.91557	-0.0263744	0.779793	-0.179374	0.132462	-0.156733	0.321092	-0.00244183	0.31389	-0.00256716	0.474212
RP	+	[M+H]+	RPpos_447.383@10.67 but possibly AR C23:1-OH	IV			447.383	10.669	447.383	10.528	10.5264	-0.536453	-0.141	0.00161599	N/A	N	A	0.105249	0.316101	0.146055	0.0857603	-0.0513689	0.984754	-0.0316898	0.907499	-0.000596181	0.985838	-0.000995867	0.755289
RP	+	[M+H]+	AR C23:2 (tricosadienylresorcinol)	III	Koistinen et al 2016 doi: 10.1016/j.foodres.2016.06.027		429.372	11.279	429.373	11.41	11.1972	3.28387	0.131	0.21275	N/A	N	A	0.00152737	0.992269	0.0597785	0.484247	-0.00611791	0.984754	0.0292582	0.907499	-0.000271363	0.985838	-0.000604483	0.79792
RP	+	[M+H]+	AR C21:3 (heneicosatrienyl-resorcinol)	III	Koistinen et al 2016 doi: 10.1016/j.foodres.2016.06.027		399.326	10.955	399.325	10.976	10.8507	-1.20203	0.021	0.125329	N/A	N	A	0.0377331	0.789416	0.131164	0.122579	0.020024	0.984754	-0.0147364	0.911769	-9.6e-05	0.985838	-0.000480542	0.79792
RP	+	[M+H]+	RPpos_447.383@12.58 but possibly AR C23:0-oxo	IV			447.383	12.581	-	-	-	-	-	-	N/A	-	A	0.0379124	0.788542	0.0897584	0.291144	-	-	-	-	-	-	-	-
RP	-	[M-H]-	RPneg_453.267@12.69 but possibly AR C19:1-sulfate	IV			453.267	12.69	-	-	-	-	-	-	N/A	-	A	0.0624623	0.634796	0.0562491	0.512774	-	-	-	-	-	-	-	-
RP	+	[M+H]+	RPpos_343.263@9.27 but possibly AR C17:3 heptadecatrienyl-resorcinol	IV			343.263	9.269	-	-	-	-	-	-	N/A	-	A	0.00499912	0.977281	0.0343766	0.707881	-	-	-	-	-	-	-	-
HILIC	+	[M+H]+	3-methyl-4-(trimethylammonio)butanoate (3M-4-TMAB)	I	in-house library, Hulme et al 2020 Sci Adv 6:eaax6328, 11 Mar 2020		160.133	2.326	160.133	2.286	2.09435	-1.6861	-0.04	0.191653	160.134 (100), 101.06 (37), 60.082 (24), 160.17 (5), 130.167 (5), 55.055 (5), 171.903 (5)	N	B	0.0973007	0.376409	0.118055	0.167731	0.107254	0.650997	0.105949	0.739808	0.00169914	0.512736	0.00185608	0.735037
HILIC	+	[M+H]+	5-aminovaleric acid betaine (5-AVAB)	I	in-house library		160.133	2.039	160.133	2.072	-	0.811825	0.033	-	160.134 (100), 101.06 (27), 60.081 (20), 55.055 (5), 100.112 (4),83.05 (3), 161.138 (1)	Y	B	0.0584132	0.662738	0.056913	0.507429	0.137751	0.414042	0.0648991	0.739808	0.00173085	0.512736	0.00134643	0.755289
HILIC	+	[M+H]+	Threonine betaine	II	Chary et al 2012 J Mass Spectrom 47, 79-88 doi: 10.1002/jms.2029		162.124	3.653	162.123	3.728	3.1066	-1.85044	0.075	0.621399	118.087 (100), 162.113 (3), 80.949 (2), 58.066 (1), 162.125 (1), 160.174 (1), 117.167 (1)	Y	B	0.0354223	0.80526	-0.00984035	0.924011	0.0968733	0.650997	0.080087	0.739808	0.000791951	0.985838	0.000785062	0.755289
HILIC	+	[M+H]+	Proline betaine	I	in-house library		144.102	3.447	144.103	3.526	2.72158	10.0623	0.079	0.804417	144.102 (100), 121.967 (3), 58.066 (1), 84.081 (1), 145.106 (1), 133.571 (1), 60.466 (1)	Y	B	0.0229575	0.880443	0.0698478	0.410786	0.0144034	0.984754	0.0884437	0.739808	-1.76e-05	0.985838	0.000853882	0.755289
HILIC	+	[M+H]+	Arginine betaine	II	Chary et al 2012 J Mass Spectrom 47, 79-88 doi: 10.1002/jms.2029		217.13	5.676	217.13	5.657	5.75221	0.967163	-0.019	-0.0952147	217.13 (100), 158.082 (41), 116.071 (21), 200.103 (18), 70.066 (14), 115.087 (13), 157.098 (12)	N	B	-0.0359645	0.800263	0.0386955	0.667974	-0.0104853	0.984754	-0.0477747	0.802235	-0.00103272	0.985838	-0.00140515	0.755289
HILIC	+	[M+H]+	L-carnitine	I	in-house library		162.112	4.828	162.114	4.826	4.39752	7.89575	-0.002	0.428477	162.113 (100), 103.04 (14), 60.082 (11), 118.087 (6), 102.092 (4), 85.029 (3), 80.949 (1)	Y	B	-0.037651	0.790171	0.0758676	0.367786	0.0827369	0.650997	0.0558839	0.739808	0.000478288	0.985838	0.000566763	0.79792
HILIC	+	[M+H]+	Trimethyllysine	I	in-house library	HMDB0001325	189.16	6.778	189.16	6.764	6.71443	2.53753	-0.014	0.0495705	130.087 (100), 189.16 (97), 84.082 (72), 60.082 (48), 189.103 (10), 73.066 (9), 189.142 (5)	Y	B	-0.0589943	0.658527	-0.0250429	0.79095	-0.0214888	0.984754	-0.0612795	0.739808	-0.000169021	0.985838	-0.000520187	0.79792
HILIC	+	[M+H]+	4-butyrobetaine	I	in-house library	HMDB0001161	146.118	3.185	146.118	3.309	2.62414	3.4219	0.124	0.684856	146.118 (100), 87.045 (41), 60.082 (24), 123.965 (10), 64.017 (4), 146.981 (3), 105.954 (3)	Y	B	0.10165	0.342893	0.0898569	0.290478	0.0261659	0.984754	0.00244056	0.972623	-0.000346266	0.985838	0.000168049	0.927357
HILIC	+	[M+H]+	Trigonelline	I	in-house library		138.055	4.224	138.055	4.216	4.17731	0.651913	-0.008	0.0386882	138.055 (100), 138.103 (3), 56.051 (2), 94.066 (2), 128.951 (2), 138.091 (2), 138.128 (1)	Y	B	0.0801659	0.502883	0.07906	0.347344	-0.0320723	0.984754	-0.0161134	0.911769	-0.000340682	0.985838	4.37e-05	0.968542
HILIC	+	[M+H]+	Methionine betaine	II	Chary et al 2012 J Mass Spectrom 47, 79-88 doi: 10.1002/jms.2029		192.025	6.391	-	-	-	-	-	-	192.025 (100), 192.139 (96), 174.014 (52), 62.983 (37), 133.065 (30), 174.998 (28), 58.066 (10)	-	B	0.0556255	0.682448	0.0744774	0.377063	-	-	-	-	-	-	-	-
RP	+	[M+H]+	PC(O-16:0/22:6)	II	LipidMaps	HMDB0013409	792.589	13.245	792.59	12.583	12.6022	0.996733	-0.662	-0.0191838	(+): 184.073 (100), 125 (5), 792.593 (2); (-): 327.233 (100), 776.561 (62), 283.243 (27), 466.329 (26), 544.241 (22), 669.834 (22), 296.079 (19), 240.767 (19), 84.802 (18)	Y in ESI+	O	-0.0933604	0.405588	-0.109311	0.200035	-0.180843	0.132462	-0.16173	0.321092	-0.0017314	0.512736	-0.00188936	0.735037
RP	+	[M+H]+	FA 18:1 RPpos_283.262@10.57	III	LipidMaps		283.262	10.566	283.263	10.471	10.4777	1.2003	-0.095	-0.00674495	57.071 (100), 71.086 (80), 69.071 (79), 83.086 (73), 95.086 (64), 97.102 (62), 247.242 (61), 81.071 (55), 135.117 (53)	N	O	-0.0885251	0.44318	-0.0489646	0.575036	-0.0990064	0.650997	-0.0696977	0.739808	-0.000433259	0.985838	-0.000958184	0.755289
RP	+	[M+H]+	LPC(20:4)	II	LipidMaps		544.337	10.036	544.34	10.092	9.91743	4.81319	0.056	0.174574	(+): 184.074 (100), 86.097 (12), 125 (5), 60.081 (3), 104.107 (3), 544.339 (3); (-): 303.233 (100), 44.999 (29), 59.015 (12), 259.243 (10), 304.238 (10), 149.061 (9), 285.219 (7)	Y	O	0.0489074	0.721959	0.0405003	0.650272	-0.0847605	0.650997	-0.0649081	0.739808	-0.000355517	0.985838	-0.000895208	0.755289
RP	-	[M+FA-H]-	LPC(22:6)	II	LipidMaps	HMDB0010404	612.329	10.102	612.333	10.091	10.0483	5.58523	-0.011	0.0427013	(+): 184.073 (100), 86.097 (11), 125 (5), 568.339 (3), 60.082 (3), 104.107 (3); (-): 327.234 (100), 283.244 (43), 552.31 (40), 242.081 (12), 116.93 (9), 59.014 (7), 229.197 (7)	Y	O	-0.049829	0.718137	0.0317446	0.732241	-0.0440157	0.984754	0.0849486	0.739808	-0.000172164	0.985838	0.00114844	0.755289
RP	-	[M-H]-	Oleic acid	I	in-house library	HMDB0000207	281.249	11.167	281.249	10.954	11.0245	0.995559	-0.213	-0.0705057	281.249 (100)	Y	O	-0.0665453	0.603426	0.030956	0.738785	0.00238881	0.984754	0.0637306	0.739808	0.000263149	0.985838	0.00125869	0.755289
RP	+	[M+H]+	Octadecanoid RPpos_299.258@10.08	III			299.258	10.08	299.259	10.05	10.0012	3.87625	-0.03	0.0487894	301.059 (100), 299.258 (91), 83.086 (86), 95.086 (69), 97.102 (81), 69.071 (66), 71.086 (56), 81.071 (55), 109.102 (50)	Y	O	0.0133178	0.937242	-0.0155559	0.875983	-0.0203158	0.984754	-0.0657616	0.739808	-0.00114331	0.985838	-0.00122042	0.755289
HILIC	+	[M+H]+	Isoleucine	I	in-house library	HMDB0000172	132.102	4.271	132.102	4.203	4.18062	-2.19527	-0.068	0.022376	86.097 (100), 132.102 (31), 73.029 (27), 60.081 (11), 69.07 (4), 132.082 (2), 121.967 (2)	Y	O	-0.0612716	0.645289	0.0774309	0.358577	0.010945	0.984754	0.018944	0.911769	0.000584906	0.985838	0.000937715	0.755289
RP	+	[M+H]+	RPpos_590.321@10.21	IV			590.321	10.208	590.321	10.072	10.1161	1.03334	-0.136	-0.0441357	(+): 104.107 (100), 531.248 (38), 89.06 (18), 86.097 (17), 146.982 (12), 133.086 (11), 590.321 (10); (-): N/A	N	O	-0.0783802	0.515077	0.0167267	0.865942	-0.0893176	0.650997	-0.00909323	0.937282	-0.000647189	0.985838	-0.000803509	0.755289
RP	+	[M+H]+	Secosteroid RPpos_369.351@13.30	III	Vitale et al 2021, doi: 10.1016/j.numecd.2020.12.022		369.351	13.3	369.351	13.241	12.8191	0.676863	-0.059	0.421949	369.352 (100), 161.133 (56), 147.117 (47), 109.102 (41), 95.086 (40), 81.07 (36), 135.117 (35), 175.149 (19), 123.117 (18)	Y	O	-0.0127724	0.940438	0.025831	0.783843	0.0404006	0.984754	0.0242526	0.911769	-0.000116483	0.985838	-0.000634433	0.79792
RP	-	[M+FA-H]-	LPC(22:5)	II	LipidMaps	HMDB0010402	614.346	10.36	614.349	10.229	10.2777	3.9717	-0.131	-0.0486919	(+): 184.074 (100), 104.107 (95), 86.097 (23), 570.356 (16), 125 (8), 60.081 (8); (-): 329.25 (100), 554.326 (72), 224.07 (22), 116.929 (13), 78.96 (9), 285.259 (8), 117.93 (7)	Y	O	0.0643111	0.620681	0.0476657	0.585919	0.0193108	0.984754	0.0327083	0.907499	0.000363542	0.985838	0.000289088	0.902398
RP	+	[M+H]+	PC RPpos_766.573@12.96	III			766.573	12.956	766.572	12.724	12.3955	-0.313082	-0.232	0.328547	(+): 184.073 (100), 125 (4); (-): N/A	Y	O	-0.0470237	0.732766	-0.0625874	0.462415	0.00135979	0.984754	0.0593565	0.739808	-4.22e-05	0.985838	0.000155625	0.927357
RP	+	[M+H]+	Dodecenoic acid	II	Metlin	HMDB0000529	199.169	8.503	-	-	-	-	-	-	69.07 (100), 111.117 (88), 106.964 (15), 152.97 (14), 55.055 (10), 199.189 (10), 104.949 (9), 71.05 (5), 83.086 (5)	-	O	-0.0694096	0.583441	-0.0900447	0.289812	-	-	-	-	-	-	-	-
1. Metabolites previously reported to be associated with wholegrain intake were verified if they retained their association in this study. Association was assessed by performing both Spearman correlation and linear regression models. Both correlation and linear models were performed as unadjusted and adjusted models for selected covariates. The covariates were age, BMI, alcohol and energy intake,…
2. ESI: electropray ionization, both in positive (+) and negative (-) modes. HILIC: hydrophilic interaction chromatography column; m/z: mass-to-charge ratio; RT: retention time; RP: reversed-phase.
3. AR: alkylresorcinol; FA: fatty acid; (L)PC: (lyso)phosphatidylcholine.
4. Level of identification refers to the reporting guidelines by Metabolomics Standard Initiatives (Sumner et al. 2007). Level I indicates metabolites with matching m/z, RT, and MS2 spectra as reference compounds ran with the same procedure. Level II refers to compounds with matching m/z and MS2 spectra as publicly available spectral libraries. Level III indicates compounds with known compound cl…
5. RTpredicted: predicted RT based on LOESS model built on pairs of metabolites with confirmed identities in both DC and RC. The lists of these metabolites were reported in Supplemental Table 5.
6. MS2 in RC indicated if MS2 data were available in the RC to aid the identification process. Y: available MS2 data; N: no available MS2 data.
7. Group here refers to previously reported compound groups associated with wholegrain intake. A: alkylresorcinols (reported in Keski-Rahkonen et al. 2019 or Koistinen 2019); B: betaines (reported in Chary et al 2012); O: other metabolites (reported in Keski-Rahkonen et al. 2019 or Vitale et al. 2021)
8. No metabolites in this list was selected by random forest in the DC, hence was not included in the linear models.

## Sheet: SuppTab5_microbialmetabs
Supplementary Table 5 Association between microbial metabolites and wholegrain intake in discovery (DC) and replication cohorts (RC)1
																	DC								RC
		Adduct	Metabolite	ID			DC	DC	RC	RC	RT	Δm/z	ΔRT	ΔRT		MS2	Spearman correlation		Partial Spearman correlation		Unadjusted linear models		Adjusted linear models		Spearman correlation		Partial Spearman correlation		Unadjusted linear models		Adjusted linear models
Column2	ESI	type	name	Level3	Ref	HMDB/KEGG ID	m/z	RT	m/z	RT	predicted4	VC-RC (ppm)	RC-DC (min)	RC-predicted (min)	MS2 (relative intensity)	in RC5	est	FDR	est	FDR	est	FDR	est	FDR	est	FDR	est	FDR	est	FDR	est	FDR
RP	+	[M+H]+	3-Indolepropionic acid	I	in-house library	HMDB0002302	190.086	5.948	190.086	5.77	5.34751	2.52518	-0.178	0.422492	130.066 (100), 172.077 (21), 190.085 (18), 55.019 (9), 141 (5), 131.069 (4)	Y	0.296041	3.62437e-06	0.266078	0.000166155	-	-	-	-	0.0276112	0.772715	-0.00101253	0.998965	-0.00069539	0.881809	-0.00134377	0.630539
RP	-	[M-H]-	Dihydroxybenzoic acid (DHBA)	II	Metlin		153.02	3.342	-	-	-	-	-	-	153.02 (100), 109.03 (96), 135.01 (31), 65.04 (6)	-	0.293661	4.59902e-06	0.225946	0.00226766	-	-	-	-	-	-	-	-	-	-	-	-
RP	-	[M-H]-	Matching m/z as dihydroxyphenylacetic acid (DOPAC) 1	IV			167.035	4.563	-	-	-	-	-	-	N/A	-	0.331253	6.59038e-08	0.252859	0.000359495	0.00416999	1.72358e-08	0.00372237	1.91049e-05	-	-	-	-	-	-	-	-
RP	-	[M-H]-	Matching m/z as dihydroxyphenylacetic acid (DOPAC) 2	IV			167.036	5.559	-	-	-	-	-	-	N/A	-	0.223219	0.00189122	0.197965	0.0105517	-	-	-	-	-	-	-	-	-	-	-	-
RP	-	[M-H]-	Matching m/z as indoleacrylic acid	IV			186.056	5.935	-	-	-	-	-	-	N/A	-	0.281778	1.34352e-05	0.237921	0.0010501	0.00265841	0.00034593	0.00225337	0.010515	-	-	-	-	-	-	-	-
RP	-	[M-H]-	Matching m/z as indoxyl sulfate	IV			212.003	4.838	-	-	-	-	-	-	N/A	-	0.29019	6.46823e-06	0.222366	0.00276314	0.00339405	4.89692e-06	0.00274043	0.00185025	-	-	-	-	-	-	-	-
RP	-	[M-H]-	Pyrocatechol sulfate	II	HMDB	HMDB0059724	188.987	2.087	-	-	-	-	-	-	109.03 (100), 188.987 (49), 79.958 (9), 143.866 (3), 80.966 (2),100.954 (2), 100.954 (2), 110.034 (1)	-	0.212893	0.00341774	0.165802	0.0466596	-	-	-	-	-	-	-	-	-	-	-	-
RP	-	[M-H]-	Matching m/z as pyrocatechol sulfate	IV			188.987	1.136	-	-	-	-	-	-	N/A	-	0.268402	4.76153e-05	0.253353	0.000348621	-	-	-	-	-	-	-	-	-	-	-	-
HILIC	+	[M+H]+	4-Imidazoleacrylic acid/Urocanic acid	II	Metlin	HMDB0000301	139.05	1.065	-	-	-	-	-	-	139.051 (100), 121.04 (44), 139.123 (36), 95.061 (9), 93.045 (4),115.41 (2), 115.41 (2), 115.572 (2)	-	0.0279389	0.848475	0.0300895	0.747726	-	-	-	-	-	-	-	-	-	-	-	-
RP	+	[M+H]+	Glycodeoxycholic acid	I	in-house library	HMDB0000631	450.322	9.158	450.321	9.239	9.09792	-0.199857	0.081	0.141078	414.3 (100), 339.268 (22), 76.04 (17), 321.258 (14), 201.163 (13),158.082 (12), 158.082 (12), 432.31 (10)	Y	-0.0834902	0.48202	-0.00317055	0.975554	-	-	-	-	-0.093625	0.603853	-0.0654361	0.573824	-0.000766124	0.749332	-0.000962417	0.717302
RP	-	[M-H]-	Glycoursodeoxycholic acid	II	HMDB	HMDB0000709	448.307	8.183	448.307	8.121	8.09943	0.423817	-0.062	0.0215721	448.307 (100), 74.025 (44), 401.973 (9), 323.901 (7), 218.065 (6),71.389 (5), 71.389 (5), 89.325 (5)	N	-0.111923	0.27188	-0.00323871	0.97513	-	-	-	-	-0.13839	0.58237	-0.145249	0.523021	-0.00185631	0.279397	-0.00186426	0.605525
RP	-	[M-H]-	Hippuric acid	I	in-house library; doi: 10.1002/mnfr.201700019 (2017)	HMDB00714	178.051	3.47	178.051	3.3	2.85723	1.57258	-0.17	0.44277	134.062 (100), 178.052 (58), 132.046 (4), 134.989 (3), 135.066 (2),179.055 (2), 148.041 (2)	Y	0.167117	0.0410654	0.140919	0.0969688	-	-	-	-	-0.0103885	0.989984	0.020465	0.837892	0.000128182	0.897149	0.000414864	0.904214
HILIC	+	[M+H]+	Hydroxycinnamate	II	Metlin	HMDB0002641	165.055	5.136	165.054	5.085	4.83094	-0.727032	-0.051	0.254056	123.044 (100), 119.05 (32), 147.044 (23), 95.049 (16), 165.055 (8),91.055 (4), 91.055 (4), 121.065 (3)	Y	0.04162	0.766058	0.116945	0.172203	-	-	-	-	0.00559965	0.989984	-0.0707403	0.573824	-0.000366881	0.840695	-0.000948667	0.717302
RP	-	[M-H]-	3-(2-Hydroxyphenyl)propionic acid	I	in-house library	HMDB0000779	165.056	4.686	165.056	4.4	4.53832	-0.908783	-0.286	-0.138319	147.046 (100), 165.056 (34), 119.051 (29), 72.994 (26), 164.897 (11), 121.01 (11), 148.05 (8)	Y	0.0282503	0.847407	0.0709656	0.401651	-	-	-	-	-0.056031	0.622075	-0.0495582	0.573824	-0.000166103	0.897149	0.000329103	0.904214
RP	-	[M-H]-	Hydroxyphenyllactic acid	II	HMDB	HMDB0000755	181.051	2.973	-	-	-	-	-	-	163.041 (100), 135.046 (74), 181.051 (67), 121.03 (54), 119.051 (51), 92.921 (28), 72.994 (27)	-	0.0757324	0.535788	0.125497	0.13991	-	-	-	-	-	-	-	-	-	-	-	-
RP	+	[M+H]+	Indole-3-acetic acid	I	in-house library	HMDB0000197	176.071	5.208	176.071	5.007	4.80987	-0.113591	-0.201	0.197126	130.065 (100), 176.071 (17), 114.957 (1), 131.068 (1), 117.98 (1),115.965 (1), 115.965 (1), 103.055 (1)	Y	0.0440197	0.74906	0.0459463	0.600704	-	-	-	-	0.0686696	0.620193	0.0677327	0.573824	0.000599157	0.749332	3.29e-05	0.976354
RP	+	[M+H]+	Indolelactic acid	I	in-house library	HMDB0000671	206.081	4.75	206.081	4.516	4.6065	3.88197	-0.234	-0.0904973	188.071 (100), 160.076 (99), 206.081 (89), 118.065 (59), 130.065 (52),146.06 (49), 146.06 (49), 170.06 (25)	Y	0.0214492	0.889117	0.0485523	0.578523	-	-	-	-	-0.00525839	0.989984	-0.0108003	0.879256	0.000587803	0.749332	0.000522491	0.904214
RP	-	[M-H]-	Indoxyl sulfate	I	in-house library	HMDB0000682	212.003	2.646	-	-	-	-	-	-	212.003 (100), 79.958 (89), 80.966 (72), 132.046 (27), 92.051 (5),120.046 (2), 120.046 (2), 118.031 (2)	-	0.0299289	0.837478	0.0669087	0.43005	-	-	-	-	-	-	-	-	-	-	-	-
RP	-	[M-H]-	Methoxysalicylic acid	II	MoNA	HMDB0001868	167.035	5.026	-	-	-	-	-	-	108.023 (100), 167.036 (44), 152.012 (31), 79.015 (16), 123.005 (14), 164.282 (12), 63.364 (11)	-	0.0306965	0.832699	0.0387871	0.667166	-	-	-	-	-	-	-	-	-	-	-	-
RP	-	[M-H]-	p-Cresol sulfate	II	MassBank	HMDB0011635	187.007	3.748	187.007	3.634	3.30923	0.695161	-0.114	0.324772	107.051 (100), 187.008 (88), 79.958 (33), 80.966 (7), 143.9 (4), 159.895 (4), 158.894 (4)	Y	0.0457892	0.740757	0.0447889	0.609956	-	-	-	-	-0.0575565	0.622075	-0.0608355	0.573824	-0.00186361	0.279397	-0.0023106	0.497516
RP	+	[M+H]+	Phenoxypropionic acid	II	MoNA	HMDB0002229	167.07	5.669	-	-	-	-	-	-	149.06 (100), 121.065 (91), 121.029 (17), 131.049 (12), 106.964 (11),104.948 (8), 104.948 (8), 125.039 (7)	-	0.0191634	0.903667	0.00552293	0.957823	-	-	-	-	-	-	-	-	-	-	-	-
RP	-	[M-H]-	Phenyllactic acid	I	in-house library	HMDB0002199 / HMDB0000375	165.056	4.609	165.055	4.534	4.48507	-2.12049	-0.075	0.0489304	164.837 (100), 121.067 (95), 119.051 (46), 121.03 (40), 165.056 (19), 136.933 (14), 165.838 (6)	N	0.0561036	0.678844	0.0571177	0.505832	-	-	-	-	-0.11239	0.58237	-0.0998845	0.573824	-0.00146183	0.401268	-0.00126826	0.717302
RP	-	[M-H]-	Salicyluric acid	II	Metlin	HMDB0000840	194.046	2.696	194.046	2.501	4.55494	-3.76199	-0.195	-2.05394	150.057 (100), 93.035 (43), 194.047 (31), 130.994 (13), 96.971 (7), 148.041 (5)	N	0.0848515	0.473362	0.0837795	0.321652	-	-	-	-	-0.000893274	0.989984	-0.059424	0.573824	0.000553755	0.749332	0.000107384	0.976354
RP	-	[M+FA-H]-	Ursodeoxycholate isomer 1	II	HMDB	HMDB0000946	437.29	8.742	437.291	8.792	8.64633	2.51549	0.05	0.145665	391.286 (100), 416.979 (15), 356.98 (13), 376.985 (12), 112.986 (11),396.99 (10), 266.988 (9), 290.985 (8)	N	-0.0834382	0.482625	-0.00390101	0.970596	-	-	-	-	-0.10622	0.58237	-0.0920723	0.573824	-0.00140888	0.401268	-0.00115561	0.717302
RP	-	[M+FA-H]-	Ursodeoxycholate isomer 2	II	HMDB	HMDB0000946	437.291	9.191	437.291	9.129	9.1164	1.25774	-0.062	0.0126	391.286 (100), 409.296 (5), 416.98 (4), 356.979 (3), 272.998 (2),376.982 (2), 376.982 (2), 266.985 (2)	N	-0.0856219	0.464445	-0.0461665	0.598676	-	-	-	-	-0.0716666	0.620193	-0.0513943	0.573824	-0.000866953	0.749332	-0.000456808	0.904214
1. Association was assessed by performing both Spearman correlation and linear regression models. Both correlation and linear models were performed as unadjusted and adjusted models for selected covariates. The covariates were age, BMI, alcohol and energy intake, leisure-time physical activity, and smoking. However, smoking was not included as covariate in RC because only one out of 200 participa…
2. ESI: electropray ionization, both in positive (+) and negative (-) modes. HILIC: hydrophilic interaction chromatography column; m/z: mass-to-charge ratio; RT: retention time; RP: reversed-phase.
3. Level of identification refers to the reporting guidelines by Metabolomics Standard Initiatives (Sumner et al. 2007). Level I indicates metabolites with matching m/z, RT, and MS2 spectra as reference compounds ran with the same procedure. Level II refers to compounds with matching m/z and MS2 spectra as publicly available spectral libraries. Level III indicates compounds with known compound cl…
4. RTpredicted: predicted RT based on LOESS model built on pairs of metabolites with confirmed identities in both DC and RC. The lists of these metabolites were reported in Supplemental Table 5.
5. MS2 in RC indicated if MS2 data were available in the RC to aid the identification process. Y: available MS2 data; N: no available MS2 data.
